# Supplementary material for: Associations between Psychosocial Working Conditions and Quality of Care (i.e., Slips and Lapses, and Perceived Social Interactions with Patients)—A Cross-Sectional Study among Medical Assistants
Source: Int J Environ Res Public Health. 2021 Sep 15;18(18):9693. doi: 10.3390/ijerph18189693 (PMC8472247; doi:10.3390/ijerph18189693)
Supplement: Supplementary file 1 [file ijerph-18-09693-s001.zip]

Archive with 1 entries (1 files):
- ijerph-1318160-supplementary.pdf
